# Supplementary material for: Transcriptomic Signature and Pro-Osteoclastic Secreted Factors of Abnormal Bone-Marrow Stromal Cells in Fibrous Dysplasia
Source: Cells. 2024 Apr 30;13(9):774. doi: 10.3390/cells13090774 (PMC11083355; doi:10.3390/cells13090774)
Supplement: Supplementary file 1 [file cells-13-00774-s001.zip]

Archive with 3 entries (3 files):
- Supplementary figures and legends.pdf
- Tables S1-S2 - Patient and Donor Demographics.pdf
- Tables S3-S5 - Gene Lists.xlsx
